# Supplementary material for: Penicillin and Oxacillin Loaded on PEGylated-Graphene Oxide to Enhance the Activity of the Antibiotics against Methicillin-Resistant Staphylococcus aureus
Source: Pharmaceutics. 2022 Sep 26;14(10):2049. doi: 10.3390/pharmaceutics14102049 (PMC9607092; doi:10.3390/pharmaceutics14102049)
Supplement: Supplementary file 1 [file pharmaceutics-14-02049-s001.zip]

Archive with 1 entries (1 files):
- pharmaceutics-1918521-supplementary.pdf
